# Supplementary material for: Age-Metabolic Profile of Lower Serum Estradiol Among Women in Kazakhstan: A Large National Survey-Based Analytical Study
Source: Int J Environ Res Public Health. 2026 Jul 21;23(7):934. doi: 10.3390/ijerph23070934 (PMC13411955; doi:10.3390/ijerph23070934)
Supplement: Supplementary file 1 [file ijerph-23-00934-s001.zip]

Archive with 1 entries (1 files):
- ijerph-4400151-supplementary.pdf
